# Supplementary material for: Patient-reported outcomes after oesophagectomy in the multicentre LASER study
Source: Br J Surg. 2021 May 11;108(9):1090–6. doi: 10.1093/bjs/znab124 (PMC10364861; doi:10.1093/bjs/znab124)
Supplement: znab124_Supplementary_Data [file znab124_supplementary_data.zip]

Archive with 6 entries (6 files):
- Appendix S1_LASER questionnaire.docx
- Appendix S2 - clinical details.pdf
- Appendix S3 - Symptom frequency by year.xls
- Appendix S4 - Online only - Multivariate analysis.pdf
- Fig. S1_Cluster_Dendrogram.png
- Table S1_LASER symptom grading.docx
