# Supplementary material for: Patient-reported outcomes after oesophagectomy in the multicentre LASER study
Source: Br J Surg. 2021 May 11;108(9):1090–6. doi: 10.1093/bjs/znab124 (PMC10364861; doi:10.1093/bjs/znab124)
Supplement: znab124_Supplementary_Data [file znab124_supplementary_data.zip › Appendix S3 - Symptom frequency by year.xls]

## Sheet: Summary
year_surgery=1-2 Years	Percent		year_surgery=3-4 Years	Percent		year_surgery=>5 Years	Percent
Early feeling of fullness after eating	34.39		Reduced energy / activity tolerance	31.07		Reduced energy / activity tolerance	32.93
Reduced energy / activity tolerance	31.37		Tiredness	30.82		Early feeling of fullness after eating	28.85
Tiredness	27.81		Early feeling of fullness after eating	29.33		Tiredness	27.89
regurgitation	19.48		regurgitation	17.33		regurgitation	20.95
Abdominal pain	16.15		Abdominal pain	16.67		Bloating or cramping after eating	13.1
Difficulty getting food down	15.09		Bloating or cramping after eating	15.77		Persistent cough	12.6
Persistent cough	14.01		Persistent cough	14.39		Loose bowel motions / diarrhoea after eating	11.02
Abnormal sensation in fingers and toes	13.92		Difficulty getting food down	13.29		Abdominal pain	10.85
Regurgitation of food	13.55		Loose bowel motions / diarrhoea after eating	12.86		Lack of appetite	10.51
Nausea	12.5		Abnormal sensation in fingers and toes	12.41		Regurgitation of food	10.2
Bloating or cramping after eating	12.18		Low mood	12.06		Abnormal sensation in fingers and toes	9.34
Lack of appetite	11.46		Lack of appetite	11.15		Difficulty getting food down	9.06
Voice problems	10.83		Regurgitation of food	10.25		Voice problems	8.98
Low mood	10.26		Voice problems	8.8		Low mood	8.24
Chest pain	9.32		Nausea	7.72		Nausea	7.39
Vomiting	8.86		Hiccups	7.42		Chest pain	6.54
Difficulty getting liquids down	8.23		Heart palpitations after eating	6.97		Stools that float and are difficult to flush	5.88
sensation	8.07		Sweating after eating	6.62		Heart palpitations after eating	5.77
Loose bowel motions / diarrhoea after eating	6.96		Pain from scars on your chest	5.96		Vomiting	5.47
Pain from scars on your chest	6.29		Vomiting	5.96		sensation	5.47
Dental problems	5.66		Dizziness after eating	5.26		Diarrhoea (>3 times per day) unrelated to eating	5.06
Dizziness after eating	4.46		Difficulty getting liquids down	4.91		Dental problems	5.06
Hiccups	4.43		Chest pain	4.9		Sweating after eating	5.04
Diarrhoea (>3 times per day) unrelated to eating	3.14		Diarrhoea (>3 times per day) unrelated to eating	4.59		Difficulty getting liquids down	4.67
Stools that float and are difficult to flush	2.53		Stools that float and are difficult to flush	4.33		Dizziness after eating	4.62
Sweating after eating	2.52		Dental problems	3.9		Hiccups	3.91
Heart palpitations after eating	2.5		sensation	2.83		Pain from scars on your chest	3.85
Pain from scars on your abdomen	2.48		Pain from scars on your abdomen	2.8		Pain from scars on your abdomen	2.69

## Sheet: Symptoms_year
year_surgery=1-2 Years
								year_surgery=1-2 Years	Percent
Chest pain								Early feeling of fullness after eating	34.39
symp_qolgrp1	Frequency	Percent	Cumulative	Cumulative				Reduced energy / activity tolerance	31.37
			Frequency	Percent				Tiredness	27.81
Non-severe	146	90.68	146	90.68				regurgitation	19.48
Severe	15	9.32	161	100	Chest pain	9.32		Abdominal pain	16.15
								Difficulty getting food down	15.09
Abdominal pain								Persistent cough	14.01
symp_qolgrp2	Frequency	Percent	Cumulative	Cumulative				Abnormal sensation in fingers and toes	13.92
			Frequency	Percent				Regurgitation of food	13.55
Non-severe	135	83.85	135	83.85				Nausea	12.5
Severe	26	16.15	161	100	Abdominal pain	16.15		Bloating or cramping after eating	12.18
								Lack of appetite	11.46
Pain from scars on your chest								Voice problems	10.83
symp_qolgrp3	Frequency	Percent	Cumulative	Cumulative				Low mood	10.26
			Frequency	Percent				Chest pain	9.32
Non-severe	149	93.71	149	93.71				Vomiting	8.86
Severe	10	6.29	159	100	Pain from scars on your chest	6.29		Difficulty getting liquids down	8.23
Frequency Missing = 2								sensation	8.07
								Loose bowel motions / diarrhoea after eating	6.96
Pain from scars on your abdomen								Pain from scars on your chest	6.29
symp_qolgrp4	Frequency	Percent	Cumulative	Cumulative				Dental problems	5.66
			Frequency	Percent				Dizziness after eating	4.46
Non-severe	157	97.52	157	97.52				Hiccups	4.43
Severe	4	2.48	161	100	Pain from scars on your abdomen	2.48		Diarrhoea (>3 times per day) unrelated to eating	3.14
						0		Stools that float and are difficult to flush	2.53
Difficulty getting food down						0		Sweating after eating	2.52
symp_qolgrp5	Frequency	Percent	Cumulative	Cumulative		0		Heart palpitations after eating	2.5
			Frequency	Percent		0		Pain from scars on your abdomen	2.48
Non-severe	135	84.91	135	84.91		0
Severe	24	15.09	159	100	Difficulty getting food down	15.09
Frequency Missing = 2						0
						0
Difficulty getting liquids down						0
symp_qolgrp6	Frequency	Percent	Cumulative	Cumulative		0
			Frequency	Percent		0
Non-severe	145	91.77	145	91.77		0
Severe	13	8.23	158	100	Difficulty getting liquids down	8.23
Frequency Missing = 3						0
						0
Regurgitation of food						0
symp_qolgrp7	Frequency	Percent	Cumulative	Cumulative		0
			Frequency	Percent		0
Non-severe	134	86.45	134	86.45		0
Severe	21	13.55	155	100	Regurgitation of food	13.55
Frequency Missing = 6						0
						0
Nausea						0
symp_qolgrp8	Frequency	Percent	Cumulative	Cumulative		0
			Frequency	Percent		0
Non-severe	140	87.5	140	87.5		0
Severe	20	12.5	160	100	Nausea	12.5
Frequency Missing = 1						0
						0
Vomiting						0
symp_qolgrp9	Frequency	Percent	Cumulative	Cumulative		0
			Frequency	Percent		0
Non-severe	144	91.14	144	91.14		0
Severe	14	8.86	158	100	Vomiting	8.86
Frequency Missing = 3						0
						0
Early feeling of fullness after eating						0
symp_qolgrp10	Frequency	Percent	Cumulative	Cumulative		0
			Frequency	Percent		0
Non-severe	103	65.61	103	65.61		0
Severe	54	34.39	157	100	Early feeling of fullness after eating	34.39
Frequency Missing = 4						0
						0
Heart palpitations after eating						0
symp_qolgrp11	Frequency	Percent	Cumulative	Cumulative		0
			Frequency	Percent		0
Non-severe	156	97.5	156	97.5		0
Severe	4	2.5	160	100	Heart palpitations after eating	2.5
Frequency Missing = 1						0
						0
Sweating after eating						0
symp_qolgrp12	Frequency	Percent	Cumulative	Cumulative		0
			Frequency	Percent		0
Non-severe	155	97.48	155	97.48		0
Severe	4	2.52	159	100	Sweating after eating	2.52
Frequency Missing = 2						0
						0
Dizziness after eating						0
symp_qolgrp13	Frequency	Percent	Cumulative	Cumulative		0
			Frequency	Percent		0
Non-severe	150	95.54	150	95.54		0
Severe	7	4.46	157	100	Dizziness after eating	4.46
Frequency Missing = 4						0
						0
Bloating or cramping after eating						0
symp_qolgrp14	Frequency	Percent	Cumulative	Cumulative		0
			Frequency	Percent		0
Non-severe	137	87.82	137	87.82		0
Severe	19	12.18	156	100	Bloating or cramping after eating	12.18
Frequency Missing = 5						0
						0
Loose bowel motions / diarrhoea after eating						0
symp_qolgrp15	Frequency	Percent	Cumulative	Cumulative		0
			Frequency	Percent		0
Non-severe	147	93.04	147	93.04		0
Severe	11	6.96	158	100	Loose bowel motions / diarrhoea after eating	6.96
Frequency Missing = 3						0
						0
Heartburn / acid / bile (sour / bitter tasting)						0
regurgitation						0
symp_qolgrp16	Frequency	Percent	Cumulative	Cumulative		0
			Frequency	Percent		0
Non-severe	124	80.52	124	80.52		0
Severe	30	19.48	154	100	regurgitation	19.48
Frequency Missing = 7						0
						0
Waking up during the night because of choking						0
sensation						0
symp_qolgrp17	Frequency	Percent	Cumulative	Cumulative		0
			Frequency	Percent		0
Non-severe	148	91.93	148	91.93		0
Severe	13	8.07	161	100	sensation	8.07
						0
Persistent cough						0
symp_qolgrp18	Frequency	Percent	Cumulative	Cumulative		0
			Frequency	Percent		0
Non-severe	135	85.99	135	85.99		0
Severe	22	14.01	157	100	Persistent cough	14.01
Frequency Missing = 4						0
						0
Stools that float and are difficult to flush						0
symp_qolgrp19	Frequency	Percent	Cumulative	Cumulative		0
			Frequency	Percent		0
Non-severe	154	97.47	154	97.47		0
Severe	4	2.53	158	100	Stools that float and are difficult to flush	2.53
Frequency Missing = 3						0
						0
Diarrhoea (>3 times per day) unrelated to eating						0
symp_qolgrp20	Frequency	Percent	Cumulative	Cumulative		0
			Frequency	Percent		0
Non-severe	154	96.86	154	96.86		0
Severe	5	3.14	159	100	Diarrhoea (>3 times per day) unrelated to eating	3.14
Frequency Missing = 2						0
						0
Lack of appetite						0
symp_qolgrp21	Frequency	Percent	Cumulative	Cumulative		0
			Frequency	Percent		0
Non-severe	139	88.54	139	88.54		0
Severe	18	11.46	157	100	Lack of appetite	11.46
Frequency Missing = 4						0
						0
Tiredness						0
symp_qolgrp22	Frequency	Percent	Cumulative	Cumulative		0
			Frequency	Percent		0
Non-severe	109	72.19	109	72.19		0
Severe	42	27.81	151	100	Tiredness	27.81
Frequency Missing = 10						0
						0
Low mood						0
symp_qolgrp23	Frequency	Percent	Cumulative	Cumulative		0
			Frequency	Percent		0
Non-severe	140	89.74	140	89.74		0
Severe	16	10.26	156	100	Low mood	10.26
Frequency Missing = 5						0
						0
Reduced energy / activity tolerance						0
symp_qolgrp24	Frequency	Percent	Cumulative	Cumulative		0
			Frequency	Percent		0
Non-severe	105	68.63	105	68.63		0
Severe	48	31.37	153	100	Reduced energy / activity tolerance	31.37
Frequency Missing = 8						0
						0
Voice problems						0
symp_qolgrp25	Frequency	Percent	Cumulative	Cumulative		0
			Frequency	Percent		0
Non-severe	140	89.17	140	89.17		0
Severe	17	10.83	157	100	Voice problems	10.83
Frequency Missing = 4						0
						0
Abnormal sensation in fingers and toes						0
symp_qolgrp26	Frequency	Percent	Cumulative	Cumulative		0
			Frequency	Percent		0
Non-severe	136	86.08	136	86.08		0
Severe	22	13.92	158	100	Abnormal sensation in fingers and toes	13.92
Frequency Missing = 3						0
						0
Dental problems						0
symp_qolgrp27	Frequency	Percent	Cumulative	Cumulative		0
			Frequency	Percent		0
Non-severe	150	94.34	150	94.34		0
Severe	9	5.66	159	100	Dental problems	5.66
Frequency Missing = 2						0
						0
Hiccups						0
symp_qolgrp28	Frequency	Percent	Cumulative	Cumulative		0
			Frequency	Percent		0
Non-severe	151	95.57	151	95.57		0
Severe	7	4.43	158	100	Hiccups	4.43
Frequency Missing = 3
Function and Symptom scale problem
The FREQ Procedure
year_surgery=3-4 Years
Chest pain								year_surgery=3-4 Years	Percent
symp_qolgrp1	Frequency	Percent	Cumulative	Cumulative				Reduced energy / activity tolerance	31.07
			Frequency	Percent				Tiredness	30.82
Non-severe	272	95.1	272	95.1				Early feeling of fullness after eating	29.33
Severe	14	4.9	286	100	Chest pain	4.9		regurgitation	17.33
Frequency Missing = 1						0		Abdominal pain	16.67
						0		Bloating or cramping after eating	15.77
Abdominal pain						0		Persistent cough	14.39
symp_qolgrp2	Frequency	Percent	Cumulative	Cumulative		0		Difficulty getting food down	13.29
			Frequency	Percent		0		Loose bowel motions / diarrhoea after eating	12.86
Non-severe	235	83.33	235	83.33		0		Abnormal sensation in fingers and toes	12.41
Severe	47	16.67	282	100	Abdominal pain	16.67		Low mood	12.06
Frequency Missing = 5						0		Lack of appetite	11.15
						0		Regurgitation of food	10.25
Pain from scars on your chest						0		Voice problems	8.8
symp_qolgrp3	Frequency	Percent	Cumulative	Cumulative		0		Nausea	7.72
			Frequency	Percent		0		Hiccups	7.42
Non-severe	268	94.04	268	94.04		0		Heart palpitations after eating	6.97
Severe	17	5.96	285	100	Pain from scars on your chest	5.96		Sweating after eating	6.62
Frequency Missing = 2						0		Pain from scars on your chest	5.96
						0		Vomiting	5.96
Pain from scars on your abdomen						0		Dizziness after eating	5.26
symp_qolgrp4	Frequency	Percent	Cumulative	Cumulative		0		Difficulty getting liquids down	4.91
			Frequency	Percent		0		Chest pain	4.9
Non-severe	278	97.2	278	97.2		0		Diarrhoea (>3 times per day) unrelated to eating	4.59
Severe	8	2.8	286	100	Pain from scars on your abdomen	2.8		Stools that float and are difficult to flush	4.33
Frequency Missing = 1						0		Dental problems	3.9
						0		sensation	2.83
Difficulty getting food down						0		Pain from scars on your abdomen	2.8
symp_qolgrp5	Frequency	Percent	Cumulative	Cumulative		0
			Frequency	Percent		0
Non-severe	248	86.71	248	86.71		0
Severe	38	13.29	286	100	Difficulty getting food down	13.29
Frequency Missing = 1						0
						0
Difficulty getting liquids down						0
symp_qolgrp6	Frequency	Percent	Cumulative	Cumulative		0
			Frequency	Percent		0
Non-severe	271	95.09	271	95.09		0
Severe	14	4.91	285	100	Difficulty getting liquids down	4.91
Frequency Missing = 2						0
						0
Regurgitation of food						0
symp_qolgrp7	Frequency	Percent	Cumulative	Cumulative		0
			Frequency	Percent		0
Non-severe	254	89.75	254	89.75		0
Severe	29	10.25	283	100	Regurgitation of food	10.25
Frequency Missing = 4						0
						0
Nausea						0
symp_qolgrp8	Frequency	Percent	Cumulative	Cumulative		0
			Frequency	Percent		0
Non-severe	263	92.28	263	92.28		0
Severe	22	7.72	285	100	Nausea	7.72
Frequency Missing = 2						0
						0
Vomiting						0
symp_qolgrp9	Frequency	Percent	Cumulative	Cumulative		0
			Frequency	Percent		0
Non-severe	268	94.04	268	94.04		0
Severe	17	5.96	285	100	Vomiting	5.96
Frequency Missing = 2						0
						0
Early feeling of fullness after eating						0
symp_qolgrp10	Frequency	Percent	Cumulative	Cumulative		0
			Frequency	Percent		0
Non-severe	200	70.67	200	70.67		0
Severe	83	29.33	283	100	Early feeling of fullness after eating	29.33
Frequency Missing = 4						0
						0
Heart palpitations after eating						0
symp_qolgrp11	Frequency	Percent	Cumulative	Cumulative		0
			Frequency	Percent		0
Non-severe	267	93.03	267	93.03		0
Severe	20	6.97	287	100	Heart palpitations after eating	6.97
						0
Sweating after eating						0
symp_qolgrp12	Frequency	Percent	Cumulative	Cumulative		0
			Frequency	Percent		0
Non-severe	268	93.38	268	93.38		0
Severe	19	6.62	287	100	Sweating after eating	6.62
						0
Dizziness after eating						0
symp_qolgrp13	Frequency	Percent	Cumulative	Cumulative		0
			Frequency	Percent		0
Non-severe	270	94.74	270	94.74		0
Severe	15	5.26	285	100	Dizziness after eating	5.26
Frequency Missing = 2						0
						0
Bloating or cramping after eating						0
symp_qolgrp14	Frequency	Percent	Cumulative	Cumulative		0
			Frequency	Percent		0
Non-severe	235	84.23	235	84.23		0
Severe	44	15.77	279	100	Bloating or cramping after eating	15.77
Frequency Missing = 8						0
						0
Loose bowel motions / diarrhoea after eating						0
symp_qolgrp15	Frequency	Percent	Cumulative	Cumulative		0
			Frequency	Percent		0
Non-severe	244	87.14	244	87.14		0
Severe	36	12.86	280	100	Loose bowel motions / diarrhoea after eating	12.86
Frequency Missing = 7						0
						0
Heartburn / acid / bile (sour / bitter tasting)						0
regurgitation						0
symp_qolgrp16	Frequency	Percent	Cumulative	Cumulative		0
			Frequency	Percent		0
Non-severe	229	82.67	229	82.67		0
Severe	48	17.33	277	100	regurgitation	17.33
Frequency Missing = 10						0
						0
Waking up during the night because of choking						0
sensation						0
symp_qolgrp17	Frequency	Percent	Cumulative	Cumulative		0
			Frequency	Percent		0
Non-severe	275	97.17	275	97.17		0
Severe	8	2.83	283	100	sensation	2.83
Frequency Missing = 4						0
						0
Persistent cough						0
symp_qolgrp18	Frequency	Percent	Cumulative	Cumulative		0
			Frequency	Percent		0
Non-severe	238	85.61	238	85.61		0
Severe	40	14.39	278	100	Persistent cough	14.39
Frequency Missing = 9						0
						0
Stools that float and are difficult to flush						0
symp_qolgrp19	Frequency	Percent	Cumulative	Cumulative		0
			Frequency	Percent		0
Non-severe	265	95.67	265	95.67		0
Severe	12	4.33	277	100	Stools that float and are difficult to flush	4.33
Frequency Missing = 10						0
						0
Diarrhoea (>3 times per day) unrelated to eating						0
symp_qolgrp20	Frequency	Percent	Cumulative	Cumulative		0
			Frequency	Percent		0
Non-severe	270	95.41	270	95.41		0
Severe	13	4.59	283	100	Diarrhoea (>3 times per day) unrelated to eating	4.59
Frequency Missing = 4						0
						0
Lack of appetite						0
symp_qolgrp21	Frequency	Percent	Cumulative	Cumulative		0
			Frequency	Percent		0
Non-severe	247	88.85	247	88.85		0
Severe	31	11.15	278	100	Lack of appetite	11.15
Frequency Missing = 9						0
						0
Tiredness						0
symp_qolgrp22	Frequency	Percent	Cumulative	Cumulative		0
			Frequency	Percent		0
Non-severe	193	69.18	193	69.18		0
Severe	86	30.82	279	100	Tiredness	30.82
Frequency Missing = 8						0
						0
Low mood						0
symp_qolgrp23	Frequency	Percent	Cumulative	Cumulative		0
			Frequency	Percent		0
Non-severe	248	87.94	248	87.94		0
Severe	34	12.06	282	100	Low mood	12.06
Frequency Missing = 5						0
						0
Reduced energy / activity tolerance						0
symp_qolgrp24	Frequency	Percent	Cumulative	Cumulative		0
			Frequency	Percent		0
Non-severe	193	68.93	193	68.93		0
Severe	87	31.07	280	100	Reduced energy / activity tolerance	31.07
Frequency Missing = 7						0
						0
Voice problems						0
symp_qolgrp25	Frequency	Percent	Cumulative	Cumulative		0
			Frequency	Percent		0
Non-severe	259	91.2	259	91.2		0
Severe	25	8.8	284	100	Voice problems	8.8
Frequency Missing = 3						0
						0
Abnormal sensation in fingers and toes						0
symp_qolgrp26	Frequency	Percent	Cumulative	Cumulative		0
			Frequency	Percent		0
Non-severe	247	87.59	247	87.59		0
Severe	35	12.41	282	100	Abnormal sensation in fingers and toes	12.41
Frequency Missing = 5						0
						0
Dental problems						0
symp_qolgrp27	Frequency	Percent	Cumulative	Cumulative		0
			Frequency	Percent		0
Non-severe	271	96.1	271	96.1		0
Severe	11	3.9	282	100	Dental problems	3.9
Frequency Missing = 5						0
						0
Hiccups						0
symp_qolgrp28	Frequency	Percent	Cumulative	Cumulative		0
			Frequency	Percent		0
Non-severe	262	92.58	262	92.58		0
Severe	21	7.42	283	100	Hiccups	7.42
Frequency Missing = 4						0
						0
						0
						0
						0
Function and Symptom scale problem						0
						0
The FREQ Procedure						0
						0
year_surgery=>5 Years						0
						0
Chest pain						0		year_surgery=>5 Years	Percent
symp_qolgrp1	Frequency	Percent	Cumulative	Cumulative		0		Reduced energy / activity tolerance	32.93
			Frequency	Percent		0		Early feeling of fullness after eating	28.85
Non-severe	243	93.46	243	93.46		0		Tiredness	27.89
Severe	17	6.54	260	100	Chest pain	6.54		regurgitation	20.95
						0		Bloating or cramping after eating	13.1
Abdominal pain						0		Persistent cough	12.6
symp_qolgrp2	Frequency	Percent	Cumulative	Cumulative		0		Loose bowel motions / diarrhoea after eating	11.02
			Frequency	Percent		0		Abdominal pain	10.85
Non-severe	230	89.15	230	89.15		0		Lack of appetite	10.51
Severe	28	10.85	258	100	Abdominal pain	10.85		Regurgitation of food	10.2
Frequency Missing = 2						0		Abnormal sensation in fingers and toes	9.34
						0		Difficulty getting food down	9.06
Pain from scars on your chest						0		Voice problems	8.98
symp_qolgrp3	Frequency	Percent	Cumulative	Cumulative		0		Low mood	8.24
			Frequency	Percent		0		Nausea	7.39
Non-severe	250	96.15	250	96.15		0		Chest pain	6.54
Severe	10	3.85	260	100	Pain from scars on your chest	3.85		Stools that float and are difficult to flush	5.88
						0		Heart palpitations after eating	5.77
Pain from scars on your abdomen						0		Vomiting	5.47
symp_qolgrp4	Frequency	Percent	Cumulative	Cumulative		0		sensation	5.47
			Frequency	Percent		0		Diarrhoea (>3 times per day) unrelated to eating	5.06
Non-severe	253	97.31	253	97.31		0		Dental problems	5.06
Severe	7	2.69	260	100	Pain from scars on your abdomen	2.69		Sweating after eating	5.04
						0		Difficulty getting liquids down	4.67
Difficulty getting food down						0		Dizziness after eating	4.62
symp_qolgrp5	Frequency	Percent	Cumulative	Cumulative		0		Hiccups	3.91
			Frequency	Percent		0		Pain from scars on your chest	3.85
Non-severe	231	90.94	231	90.94		0		Pain from scars on your abdomen	2.69
Severe	23	9.06	254	100	Difficulty getting food down	9.06
Frequency Missing = 6						0
						0
Difficulty getting liquids down						0
symp_qolgrp6	Frequency	Percent	Cumulative	Cumulative		0
			Frequency	Percent		0
Non-severe	245	95.33	245	95.33		0
Severe	12	4.67	257	100	Difficulty getting liquids down	4.67
Frequency Missing = 3						0
						0
Regurgitation of food						0
symp_qolgrp7	Frequency	Percent	Cumulative	Cumulative		0
			Frequency	Percent		0
Non-severe	229	89.8	229	89.8		0
Severe	26	10.2	255	100	Regurgitation of food	10.2
Frequency Missing = 5						0
						0
Nausea						0
symp_qolgrp8	Frequency	Percent	Cumulative	Cumulative		0
			Frequency	Percent		0
Non-severe	238	92.61	238	92.61		0
Severe	19	7.39	257	100	Nausea	7.39
Frequency Missing = 3						0
						0
Vomiting						0
symp_qolgrp9	Frequency	Percent	Cumulative	Cumulative		0
			Frequency	Percent		0
Non-severe	242	94.53	242	94.53		0
Severe	14	5.47	256	100	Vomiting	5.47
Frequency Missing = 4						0
						0
Early feeling of fullness after eating						0
symp_qolgrp10	Frequency	Percent	Cumulative	Cumulative		0
			Frequency	Percent		0
Non-severe	180	71.15	180	71.15		0
Severe	73	28.85	253	100	Early feeling of fullness after eating	28.85
Frequency Missing = 7						0
						0
Heart palpitations after eating						0
symp_qolgrp11	Frequency	Percent	Cumulative	Cumulative		0
			Frequency	Percent		0
Non-severe	245	94.23	245	94.23		0
Severe	15	5.77	260	100	Heart palpitations after eating	5.77
						0
Sweating after eating						0
symp_qolgrp12	Frequency	Percent	Cumulative	Cumulative		0
			Frequency	Percent		0
Non-severe	245	94.96	245	94.96		0
Severe	13	5.04	258	100	Sweating after eating	5.04
Frequency Missing = 2						0
						0
Dizziness after eating						0
symp_qolgrp13	Frequency	Percent	Cumulative	Cumulative		0
			Frequency	Percent		0
Non-severe	248	95.38	248	95.38		0
Severe	12	4.62	260	100	Dizziness after eating	4.62
						0
Bloating or cramping after eating						0
symp_qolgrp14	Frequency	Percent	Cumulative	Cumulative		0
			Frequency	Percent		0
Non-severe	219	86.9	219	86.9		0
Severe	33	13.1	252	100	Bloating or cramping after eating	13.1
Frequency Missing = 8						0
						0
Loose bowel motions / diarrhoea after eating						0
symp_qolgrp15	Frequency	Percent	Cumulative	Cumulative		0
			Frequency	Percent		0
Non-severe	226	88.98	226	88.98		0
Severe	28	11.02	254	100	Loose bowel motions / diarrhoea after eating	11.02
Frequency Missing = 6						0
						0
Heartburn / acid / bile (sour / bitter tasting)						0
regurgitation						0
symp_qolgrp16	Frequency	Percent	Cumulative	Cumulative		0
			Frequency	Percent		0
Non-severe	200	79.05	200	79.05		0
Severe	53	20.95	253	100	regurgitation	20.95
Frequency Missing = 7						0
						0
Waking up during the night because of choking						0
sensation						0
symp_qolgrp17	Frequency	Percent	Cumulative	Cumulative		0
			Frequency	Percent		0
Non-severe	242	94.53	242	94.53		0
Severe	14	5.47	256	100	sensation	5.47
Frequency Missing = 4						0
						0
Persistent cough						0
symp_qolgrp18	Frequency	Percent	Cumulative	Cumulative		0
			Frequency	Percent		0
Non-severe	222	87.4	222	87.4		0
Severe	32	12.6	254	100	Persistent cough	12.6
Frequency Missing = 6						0
						0
Stools that float and are difficult to flush						0
symp_qolgrp19	Frequency	Percent	Cumulative	Cumulative		0
			Frequency	Percent		0
Non-severe	240	94.12	240	94.12		0
Severe	15	5.88	255	100	Stools that float and are difficult to flush	5.88
Frequency Missing = 5						0
						0
Diarrhoea (>3 times per day) unrelated to eating						0
symp_qolgrp20	Frequency	Percent	Cumulative	Cumulative		0
			Frequency	Percent		0
Non-severe	244	94.94	244	94.94		0
Severe	13	5.06	257	100	Diarrhoea (>3 times per day) unrelated to eating	5.06
Frequency Missing = 3						0
						0
Lack of appetite						0
symp_qolgrp21	Frequency	Percent	Cumulative	Cumulative		0
			Frequency	Percent		0
Non-severe	230	89.49	230	89.49		0
Severe	27	10.51	257	100	Lack of appetite	10.51
Frequency Missing = 3						0
						0
Tiredness						0
symp_qolgrp22	Frequency	Percent	Cumulative	Cumulative		0
			Frequency	Percent		0
Non-severe	181	72.11	181	72.11		0
Severe	70	27.89	251	100	Tiredness	27.89
Frequency Missing = 9						0
						0
Low mood						0
symp_qolgrp23	Frequency	Percent	Cumulative	Cumulative		0
			Frequency	Percent		0
Non-severe	234	91.76	234	91.76		0
Severe	21	8.24	255	100	Low mood	8.24
Frequency Missing = 5						0
						0
Reduced energy / activity tolerance						0
symp_qolgrp24	Frequency	Percent	Cumulative	Cumulative		0
			Frequency	Percent		0
Non-severe	165	67.07	165	67.07		0
Severe	81	32.93	246	100	Reduced energy / activity tolerance	32.93
Frequency Missing = 14						0
						0
Voice problems						0
symp_qolgrp25	Frequency	Percent	Cumulative	Cumulative		0
			Frequency	Percent		0
Non-severe	233	91.02	233	91.02		0
Severe	23	8.98	256	100	Voice problems	8.98
Frequency Missing = 4						0
						0
Abnormal sensation in fingers and toes						0
symp_qolgrp26	Frequency	Percent	Cumulative	Cumulative		0
			Frequency	Percent		0
Non-severe	233	90.66	233	90.66		0
Severe	24	9.34	257	100	Abnormal sensation in fingers and toes	9.34
Frequency Missing = 3						0
						0
Dental problems						0
symp_qolgrp27	Frequency	Percent	Cumulative	Cumulative		0
			Frequency	Percent		0
Non-severe	244	94.94	244	94.94		0
Severe	13	5.06	257	100	Dental problems	5.06
Frequency Missing = 3						0
						0
Hiccups						0
symp_qolgrp28	Frequency	Percent	Cumulative	Cumulative		0
			Frequency	Percent		0
Non-severe	246	96.09	246	96.09		0
Severe	10	3.91	256	100	Hiccups	3.91
Frequency Missing = 4
